# Supplementary material for: Functional and Kinetic Comparison of Alanine Cysteine Serine Transporters ASCT1 and ASCT2
Source: Biomolecules. 2022 Jan 11;12(1):113. doi: 10.3390/biom12010113 (PMC8773628; doi:10.3390/biom12010113)
Supplement: Supplementary file 1 [file biomolecules-12-00113-s001.zip]

Archive with 1 entries (1 files):
- biomolecules-1536175-supplementary.pdf
